# Supplementary material for: Dynamics of Adaptive Immune Cell and NK Cell Subsets in Patients With Ankylosing Spondylitis After IL-17A Inhibition by Secukinumab
Source: Front Pharmacol. 2021 Oct 14;12:738316. doi: 10.3389/fphar.2021.738316 (PMC8551761; doi:10.3389/fphar.2021.738316)
Supplement: Supplementary file 1 [file DataSheet2.zip › raw data/raw data 7.xlsx]

## Sheet: spss
Number	Group	Gender	Age	B27	Treatment effect	Prior use of biologic agents	T cell	Th cell	Tc cell	CD4/CD8 ratio	DP T cell	Naïve CD4+T cell	TD CD4+T cell	CM CD4+T cell	EM CD4+T cell	Exhausted CD4+T cell	Functional CD4+T cell		Naïve CD8+T cell	TD CD8+T cell	CM CD8+T cell	EM CD8+T cell	Exhausted CD8+T cell	Tfh cell	Th1 cell	Th2 cell	Th17 cell	Th17/Treg	Tfh1 cell	Tfh2 cell	Tfh17 cell	Tc1 cell	Tc2 cell	Tc17 cell	B cell	Naïve B cell	MZ B cell	Pre-naïve B cell	Plasma cell	Classic switched B cell	B10 cell	Memory B cell	Non-switched B cell	Immature Breg cell	Transitional B cell	NK cell	NKT-like cell	CRP
	1=patients, 2=controls	1=male, 2=female			1=good, 2=poor	1= ever used, 0= naïve	Pre-treatment
1	1	1	26	1	1	0	60.39	48.6173	37.1254	1.30955	0.587846	45.9128	0.970708	28.6955	24.421	3.47411	96.5259	3.60159	53.1445	14.6298	3.67975	28.5459	22.9929	14.7526	10.3346	10.6963	1.05929	0.294119	11.3835	43.345	10.9457	58.2475	12.0764	2.05954	11.58	54.5337	23.4024	0.906736	5.52677	4.05872	3.79965	16.9689	10.5786	0	0.0431779	7.81	13.125
2	1	1	20	1	1	0	51.73	43.4951	49.3621	0.881144	1.10188	55.0667	3.66667	17.8667	23.4	10.6667	88.8889	4.49449	46.544	7.91071	1.62522	43.9201	46.4656	34.845	11.5542	8.04467	1.70921	0.380289	10.1373	16.5468	0.719424	24.9313	13.7205	0.696098	2.43	63.3745	10.9053	1.85185	5.76132	5.34979	0.411523	7.40741	7.40741	0	0	24.225	8.28	21.4
3	1	2	38	1	0	1Etanercept (Enbrel)	26.365	43.296	44.0167	0.983628	1.34648	68.3311	1.22646	23.2151	7.22733	3.72317	96.233	2.4085	45.7561	24.9892	6.46273	22.7919	30.5903	12.7087	11.448	8.17717	0.988075	0.410246	19.0349	32.7078	8.84718	42.9693	13.413	1.50171	4.67	73.9829	5.46039	1.2848	5.67452	4.60385	0.642398	3.74732	8.24411	0	0	1.86	16.49	10.4
4	1	1	31	1	1	1Etanercept biosimilar	67.775	63.1723	27.6651	2.28347	0.745113	63.2138	0.75908	21.4644	14.5627	3.98225	95.936	5.48875	38.2667	31.2533	4.82667	25.6533	44.7733	28.9562	8.38268	6.23476	0.66179	0.120572	16.1989	16.8805	3.60866	29.3931	19.5879	1.08696	5.27	56.4516	13.2827	0.85389	10.1518	9.10816	3.13093	6.73624	1.99241	0	0	20.855	5.9	24.8
5	1	1	36	1	1	0	31.93	20.2161	58.0802	0.348072	1.1901	26.9558	1.62665	21.9985	49.4191	22.6956	76.9171	0.485437	2.29172	72.7689	1.34807	23.5913	79.9676	12.9093	27.5959	11.1319	0.748363	1.54163	10.1449	44.9275	2.17391	16.4294	4.2324	0.384763	3.91	64.7059	9.46292	1.91816	2.94118	4.34783	2.17391	5.88235	16.3683	0	1.02302	21.72	12.41	7.9
6	1	1	16	1	1	0	59.9	61.7	28.3	2.18021	0.62	15.3	47.9	2.03	34.8	8.57	91.4	6.16	34.3	35	0.42	30.4	30.3	7.1	3.21	7.27	0.84	0.136364	11.4	27.7	5.15	21.8	1.12	1.62	27.7	38.5	1.14	21.3	1.33	3.74	0.049	5.18	0.37	0.018	0.00609			5.3
7	1	1	32	0	0	1Etanercept (Enbrel)	54.65	50.5032	38.6551	1.30651	0.695334	40.942	6.68478	17.3007	35.0725	6.39493	94.4565	4.01647	45.9172	15.7396	3.92899	34.4142	94.4565	34.4142	23.9763	74.4154	58.797	14.639	24.8281	40.4511	21.8493	15.4518	9.77102	2.25485	70.7228	21.2226	2.74894	1.5814	0.230769	1.81216	7.31	81.5321	4.99316	0.752394	6.90834	4.85636	0.752394	2
8	1	2	47	1	1	0	65.06	51.1067	42.822	1.19347	1.87519	40.7068	1.3985	28.8421	29.0526	5.90977	93.609	1.98279	26.0409	36.7911	9.35032	27.8177	93.609	27.8177	30.5815	89.9355	82.9268	41.8234	9.6129	16.8293	14.7344	8.71327	15.9357	0.0723694	42.0966	9.73013	0.0550762	0.546776	0.00454133	0.551317	2.52379	55.1587	19.8413	4.36508	4.96032	0.793651	4.96032	1.5
9	1	1	58	1	1	0	47.82	51.5161	42.1163	1.22319	0.324132	33.2048	1.90785	35.7621	29.1252	8.70712	89.8924	2.0389	11.0477	41.8322	4.59285	42.5273	89.8924	42.5273	63.3813	34.676	34.7774	17.057	60.9457	63.0267	35.2596	2.76382	18.23	0.94919	3.67197	34.6083	0.367197	0.151608	0.0520674	0.203675	6.62333	76.5476	6.59285	0.70458	2.71766	4.52944	3.92552	31.6
10	1	1	18	1	1	0	55	57.6	36.2	1.59116	0.88	3.39	49.6	1.46	45.6	5.29	94.7	4.5	18.7	44.5	0.34	36.5	29.1	9.47	5.88	8.24	2.94	0.653333	7.25	27.2	8.77	17.5	1.16	5.3	14.8	51.5	1.66	11.8	2.35	6.03	0.038	7.79	0.65	0.064	0.051			83.1
11	1	1	24	1	1	0	54.685	16.2567	72.945	0.222863	0.55774	36.2205	18.2227	16.198	29.3588	29.0776	69.1789	2.75213	12.7977	44.8483	1.01529	41.3387	75.3572	22.1426	33.6318	0.119367	0.119367	0.0433728	7.4124	0.943396	0.134771	16.498	4.55466	0	5.69206	70.7734	4.13669	2.96763	6.7446	3.86691	1.43885	1.79856	15.7374	0.0899281	0.0899281	7.85	12.75	2.6
12	1	1	33	1	0	1 Etanercept biosimilar	21.565	54.4864	38.326	1.42166	2.38813	32.766	3.2766	16.6809	47.2766	34.6809	64.1277	3.246	16.8784	27.4652	2.41984	53.2365	58.8627	13.2488	19.1517	9.22606	1.22431	0.377175	15.1815	37.2937	8.25083	32.6838	9.49089	1.50849	3.725	83.8926	4.2953	1.61074	2.68456	3.08725	1.20805	1.34228	2.95302	0	0	7.135	6.885	30.4
13	1	1	27	1	1	1 Golimumab (Simponi)	72.4	47.1	43	1.09535	0.21	30	13	9.91	47.1	2.2	97.8	2.67	42.5	27.6	1.27	28.6	39.3	16	22.1	12.1	4.16	1.55805	21.4	27.2	16.8	24.3	1.2	3.21	6.97	5.24	1.08	8.19	1.09	19.9	0.32	38.3	18	0.11	0.14			78.9
14	1	1	30	0	1	0	52.7236	30.6212	64.241	0.476661	0.999533	39.0787	3.08115	22.3002	35.54	12.5381	87.1263	1.22373	17.813	32.616	4.42053	45.1505	87.1263	45.1505	64.3013	26.5378	23.4953	19.1998	68.8889	72.5368	10.6762	17.6121	10.7753	0.619272	29.5426	5.50913	1.82694	1.63448	0.0574713	1.69195	2.535	76.1341	7.49507	0.394477	0.986193	0.788955	0.394477	0.1
15	1	1	20	1	0	0	32.68	50.2448	41.9523	1.19767	1.23929	63.4592	4.41535	15.9562	16.1693	4.4458	93.7272	6.33415	43.0708	13.895	3.20934	39.8249	93.7272	39.8249	30.7805	73.4432	45.4068	7.16857	26.0989	53.2808	27.9947	2.5732	10.2041	0.133097	3.25333	31.4133	3.41333	0.252174	0.0130435	0.265217	5.41	81.146	6.0382	0.8626	2.77264	2.77264	3.69686	79
16	1	2	22	1	1	0	73.275	64.3193	27.9836	2.29846	0.66189	55.0923	1.81413	25.5994	17.4942	1.87778	97.8888	4.09417	68.3492	4.55986	6.3643	20.7267	97.8888	20.7267	9.55864	80.3529	63.1016	15.4126	18.4706	35.8289	11.7296	3.9702	18.8717	0.0851517	49.2657	17.3002	0.237581	0.210378	0.00451213	0.21489	5.63068	74.1935	8.42294	1.70251	2.86738	4.83871	2.50896	17
17	1	1	26	1	1	0	75	49.9	34.8	1.43391	1.17	4.91	53.1	1.6	40.3	0.25	99.7	3.47	28.7	20.6	1.18	49.6	20.4	7.95	9.69	11.7	3.02	0.870317	17.5	29.4	12.8	33.1	1.73	15.6	5.53	60.5	38.1	0.017	0.035	0.35	15.4	32.8	15	2.81	0.1			1.8
18	1	1	20	1	1	1 Etanercept biosimilar	52.875	36.7943	60.2837	0.610353	0.501182	69.2624	3.39244	12.7474	14.5978	5.65407	94.1403	4.46336	79.3255	13.2863	1.4902	5.89804	94.1403	5.89804	25.4118	67.2872	52.5384	11.771	29.7872	46.1629	11.9036	2.43655	24.2893	0.126904	32.3766	12.1806	0.0700035	0.100313	0.00522466	0.105538	5.685	78.54	6.50836	2.28672	2.90237	1.67106	1.05541	23.4
19	1	2	32	1	1	1Infilximab (Remicade)	71	59.2	36	1.64444	0.84	20.2	17.8	12.2	49.7	0.64	99.4	3.35	55	12.8	4.88	27.3	7.66	21.4	13.9	21.1	3.55	1.0597	18.9	31.9	15.5	47.7	3.84	6.8	7.77	50.2	47.2	0.18	0	0.71	11.3	40.6	17.9	2.74	0.044			0.9
20	1	1	20	1	1	1 Golimumab (Simponi)	30.894	51.3357	41.4721	1.23784	5.32412	38.6463	8.22416	9.49782	43.6317	7.60553	114.009	4.59555	53.1532	18.3784	3.64865	24.8198	34.009	10.7203	12.826	10.8399	3.32615	0.723777	14.9554	31.25	9.375	40.2309	60.0693	72.4942	1.48143	82.0961	4.80349	1.74672	3.93013	2.62009	0	3.49345	12.6638	0	0	1.77757	10.1172	13.4
21	1	1	22	0	0	1	65.6	63.3	23.1	2.74026	0.23	15.9	70.4	1.13	12.6	1.28	98.7	5.52	54.9	15.2	0.98	28.9	28.6	5.76	1.73	6.69	0.68	0.123188	5.82	22.5	8.82	20.1	2.68	2.38	18	61.8	4.76	0.24	0.059	7.32	0.75	17	5.83	0	0			3.4
22	1	2	34	1	1	0	64.34	59.3565	34.0379	1.74384	2.29251	52.4745	4.71328	10.5918	32.2205	7.48887	92.4457	2.30805	68.8128	7.21461	3.0137	20.9589	92.4457	20.9589	17.5799	86.2745	58.2278	25.2281	13.2898	40.5063	11.7997	15.5648	10.4412	2.04425	80.5358	24.0022	2.73373	1.49071	0.195787	1.68649	5.48	73.8139	7.20803	1.00365	7.66423	6.75182	1.36861	0.1
23	1	1	34	1	1	0	28.64	62.3778	30.3596	2.05463	0.925279	50.7976	1.20347	27.9877	20.0112	5.06577	94.7943	4.59148	52.674	12.4784	3.04773	31.7999	20.9316	17.6945	10.6025	10.6262	1.47059	0.320286	14.6113	36.8633	9.51743	43.5944	15.5727	8.19375	2.22	54.0541	8.55856	3.82883	7.43243	6.75676	1.8018	5.63063	12.6126	0	1.35135	3.015	8.585	4
24	1	1	unknown	1	1	0	38.1	43.7	33.6	1.3006	1.5	57.1	11.4	8	23.5	8.6	89.8	2.3	51.7	18.9	2.3	27.1	42.1	29.5	64.7	6.2	2.7	1.17391	24.6	9.2	8.1	56.7	0.9	2.3	1	52.2	21.7	0	0	6	18.5	0.5	0	0	0	6	7	46.6
25	1	1	14	1	1	1Adalimumab	60.746	49.8016	39.5507	1.25918	2.02171	60.5924	2.99203	15.8623	20.5533	4.87145	94.873	3.45189	67.6448	8.67096	1.59031	22.0939	19.6895	13.7481	8.88025	8.98911	0.326594	0.0946131	18.6652	34.8416	5.0905	55.047	7.63473	1.13345	9.38	55.8635	6.60981	2.34542	29.7441	1.86567	1.54584	3.83795	8.58209	0	0.159915	27.678	16.2338	45.6
26	1	1	31	0	1	1 Etanercept biosimilar	40.915	29.4391	65.2695	0.451039	0.916534	44.9979	9.38149	22.0839	23.5367	11.8721	87.5467	2.32189	20.9886	4.34376	6.45946	68.2082	57.3863	33.1058	9.68042	10.6733	1.02389	0.440974	11.7151	23.3365	3.74883	22.952	7.86026	0.244541	10.215	71.7083	8.56583	1.22369	5.67792	5.38424	1.56632	5.33529	5.72687	0	0.0489476	2.25	29.4
27	1	1	16	1	1	0	59.9	61.7	28.3	2.18021	0.62	15.3	47.9	2.03	34.8	8.57	91.4	6.16	34.3	35	0.42	30.4	30.3	7.1	3.21	7.27	0.84	0.136364	11.4	27.7	5.15	21.8	1.12	1.62	27.7	38.5	1.14	21.3	1.33	3.74	0.049	5.18	0.37	0.018	0.00609			33.4
28	1	2	20	1	1	0	77.075	46.9867	43.7496	1.07399	0.817386	42.5928	0.77316	31.6858	24.9482	23.7747	75.9354	3.15926	43.2533	10.0386	6.03499	40.6732	45.1068	5.72612	3.61842	19.9927	2.76559	0.875393	8.93617	33.617	2.12766	5.3579	30.3192	0.801575	3.63672	61.4362	20.2128	1.06383	1.59574	1.59574	2.65957	17.2872	48.9362	0	0.797872	3.785	8.49	16.1
29	1	1	24	1	0	1 Etanercept biosimilar, Adalimumab biosimilar	22.82	35.6705	40.8414	0.873391	0.482033	42.8747	17.9361	7.55528	31.6339	41.5233	54.7912	6.70465	43.5086	18.4013	0.912017	37.1781	55.4185	23.3038	7.9646	13.8053	3.00885	0.448771	6.83544	25.8228	2.27848	8.71901	28.3471	8.96694	2.74	61.1314	10.9489	1.82482	4.56204	13.3212	3.10219	2.73723	3.64964	0	0	1.785	16.31	0.7
30	1	1	25	1	1	0	52.065	53.4812	41.573	1.28644	8.06684	43.1137	2.54983	24.5646	29.772	2.46005	97.4502	3.25555	19.2654	38.6232	2.6334	39.4779	39.9168	16.6106	16.6106	12.0295	0.768861	0.23617	23.3365	29.4118	5.97878	30.2274	20.5035	3.59318	9.325	52.4933	17.3727	1.07239	9.22252	4.34316	0.536193	15.8177	18.5523	0	0.214477	5.085	15.69	1
31	1	1	13	1	0	1	30.605	37.2652	47.6229	0.782504	0.0163372	72.6874	3.55107	14.292	9.46953	44.3665	52.2139	2.35256	81.3722	6.10635	2.43568	10.0858	53.1732	6.44319	3.74401	7.31389	0.0870701	0.0370108	10.8108	25	2.02703	28.4722	8.99306	1.42361	4.73551	72	4.44444	2.66667	3.7037	6.22222	0.740741	0.296296	1.18519	0	0	0.48	10.04	13.5
32	1	1	38	1	1	0	52.175	41.61	52.4006	0.794075	0.316243	75.2188	16.1907	3.56978	5.02073	29.9171	69.392	3.67034	48.0249	34.9671	1.53621	15.4718	50.0732	7.64706	7.40316	10.2726	1.29125	0.351806	13.8837	28.8931	7.87992	7.95073	13.9306	3.35946	3.63	78.7879	7.7135	2.47934	3.58127	2.3416	2.3416	2.61708	4.54545	0	0.275482	2.03	8.91	0.3
33	1	2	27	1	0	1 Etanercept biosimilar	40.155	32.6485	50.0187	0.652726	0.386004	35.3547	3.16552	21.2433	40.2365	18.4211	80.4348	1.0335	34.3042	3.83371	1.12024	60.7418	54.6677	21.7149	17.4462	7.16407	2.19005	2.11907	18.8034	24.2735	7.52137	18.5442	9.94401	2.486	3.83	66.8407	14.2298	1.95822	6.39687	4.83029	2.34987	4.96084	3.00261	0	0	1.7	5.49	0.3
34	1	1	37	1	1	1Adalimumab and Adalimumab biosimilar	67.825	64.777	28.2639	2.29186	0.648728	51.212	3.85797	15.227	29.703	17.2414	82.0644	3.6491	24.2567	22.457	2.13876	51.1476	38.1325	12.6835	0.59633	16.2271	5.90596	1.61847	0.632911	52.3508	4.70163	0.12054	33.6066	1.61524	6.52	82.7454	5.52147	0.996933	3.83436	3.98773	1.15031	2.53067	4.90798	0	0	5.985	13.04
35	1	1	29	1	1	1Adalimumab and Etanercept biosimilar	65.0702	52.9217	49.9757	1.05895	0.36947	56.3292	2.68234	20.9076	20.0808	12.9892	86.9557	3.15994	70.2918	8.09339	5.15564	16.4591	32.0817	26.1278	6.66776	8.65986	1.41587	0.448069	13.3585	23.2514	7.30939	0.551809	8.07276	1.57368	3.8834	22.3058	14.5363	4.01003	28.0702	24.6867	0.250627	0.37594	0.125313	0	0	1.35392	20.3151	11.2
36	1	1	21	1	1	1 Etanercept biosimilar	61.505	51.1584	40.9235	1.2501	0.113812	59.0656	3.25759	15.7318	21.945	44.1602	54.9182	5.69059	58.6214	18.0572	1.1323	22.1891	64.859	15.4146	6.50248	7.93763	1.63005	0.286446	8.04598	31.4943	3.44828	0.188413	5.51107	1.88413	4.40343	73.9362	4.04255	2.02128	8.08511	9.78723	0	0.212766	0	0	0	4.11	22.03
37	1	1	50	1	1	1Adalimumab	50.235	60.5554	33.9405	1.78416	0.288643	59.8126	2.05457	18.2446	19.8882	4.48718	95.4471	0.965462	46.5396	26.0117	1.90616	25.5425	95.4471	25.5425	20.5279	31.4581	92.6719	95.9871	66.3605	7.10259	14.761	5.44465	10.1633	4.61787	16.7028	25.9064	0.0619771	0.535714	0.454365	0.990079	5.55397	82.1649	8.35052	0.412371	1.75258	2.26804	0.824742	1.4
38	1	1	44	1	1	1	76.4	66.7	25.4	2.62598	0.33	32.4	25.9	8.63	33.1	0.66	99.3	3.94	27.9	21.5	2.22	48.4	44.6	18	5.65	9.91	1.2	0.304569	14.1	34.9	15.1	38	1.07	0.43	13.2	52.6	46.2	0.00864	0.00864	0.21	17	45.6	28.3	0.57	0.078			4
39	1	2	22	1	1	0	60.615	56.2979	27.1385	2.07447	0.494927	42.989	4.29304	20.1026	32.6154	19.6337	79.7363	3.76145	54.6201	11.7325	2.40122	31.2462	35.2888	8.25688	55.6193	1.14679	0		2.77778	2.77778	0	15.6388	5.17621	0	7.42883	75.5705	5.83893	0.738255	5.83893	8.5906	2.08054	2.01342	8.32215	0	0	8.42	17.75	17
40	1	2	34	1	1	0	61.665	39.7227	51.8852	0.765588	1.83248	31.0063	1.57175	32.1902	35.2317	20.8614	78.7508	2.58656	12.0019	36.2088	8.53258	43.2568	54.1491	21.0236	20.8229	6.89078	0.434855	0.168121	21.1615	31.1058	5.17104	39.0193	12.6504	1.36883	6.42	57.243	7.39875	1.94704	7.16511	6.54206	0.778816	5.84112	7.78816	0	0.46729	34.055	13.01	22.5
41	1	1	33	1	0	0	43.79	29.7328	62.9824	0.472081	1.60996	55.8756	9.98464	21.8126	12.3272	9.48541	90.3226	2.29504	26.2146	42.5489	4.18782	27.0486	52.8463	43.2076	6.56819	9.99736	0.6067	0.264352	11.7827	26.3126	3.96825	14.4098	8.11769	0.141794	11.2299	63.7644	19.2061	0.725566	3.96927	3.28638	4.9936	13.3163	14.682	0	0.0853606	10.61	11.33	11.5
42	1	1	18	1	0	0	58.7	54.5486	39.4037	1.38435	0.255537	55.4497	1.88944	16.6302	26.0306	4.93442	94.8782	4.26746	56.9823	9.70601	2.20493	31.1068	30.6312	22.5144	17.2257	6.84497	0.468419	0.109765	11.2081	20.2685	2.14765	48.2199	11.4241	0.176056	6.13	52.8548	12.7243	2.93638	15.2529	7.17781	3.01794	5.70962	6.68842	0	0.0815661	23.18	13.6	0.7
43	1	1	28	1	1	0	64.295	52.0958	31.3399	1.66228	1.10428	74.22	2.01523	14.6589	9.10584	4.58277	95.2978	1.77308	52.0347	16.8983	5.11166	25.9553	37.2705	32.1622	7.33858	5.58871	0.854585	0.481978	7.63391	15.0991	2.69928	18.8336	9.47441	0.11526	5.06985	59.2803	21.3068	0.94697	5.30303	5.58712	4.26136	6.72348	0.852273	0	0.094697	5.47	9.985	15.6
51	2	1	24				60	31.8	23.9	1.33	0.78	26.2	18.9	9.37	45.5	1.71	98.3	10.8	19.9	46.3	1.34	32.4	29.4	17.9	15.1	18.6	0.66	0.061	10.7	45.9	2.78	50.8	1.95	12.2	5.09	60.6	4.55	14.3	6.84	8.25	0.36	0.24	0	0.44	0
52	2	2	37				85.3	53.3	33.9	1.57	4.86	11.8	33.2	4.61	50.4	17.4	82.6	13.3	9.13	67.5	0.38	23	64.4	23.7	29	10.3	0.7	0.053	21.1	24.7	4.23	55.1	0.92	3.12	2.86	36.4	12.5	17.5	23.3	4.28	0.29	1.04	0.12	0.12	0
53	2	1	27				66.3	28.7	29.1	0.99	0.76	21.9	28	5.07	45.1	1.24	98.8	9.94	13.3	39.4	0.77	46.5	46.3	14.2	12.7	16.7	0.87	0.088	10.1	40.9	5.08	50	1.71	5.2	7.77	83.3	14.1	0.86	0.44	0.17	0.88	2.46	0.22	2.42	0.02
54	2	1	34				77	47.4	25.2	1.88	2.15	25.6	25.6	4.2	44.6	4.72	95.3	9.51	7.73	70.1	0.54	21.7	60	13	18.2	10.7	0.61	0.064	15.5	36.8	3.56	39	1.97	4.96	2.63	46.1	10.1	19.2	10.8	6.59	0.77	1.39	0	0.1	0
55	2	2	28				82.7	33.2	38.7	0.86	1.43	9.97	28	6.78	55.3	0.97	99	9.72	9.61	65.2	0.74	24.5	24.2	27.3	17.8	17.5	2.21	0.227	20.3	28.5	4	58.8	2.47	11.8	4.48	39.2	7.15	19.6	17.1	9.51	0.34	0.68	0.1	0.39	0.05
56	2	1	38				81.9	61.4	16.6	3.7	1.08	20.1	32.7	5.78	41.4	2.65	97.3	15.4	16.3	42.6	0.9	40.1	22.3	19.3	12.3	17.1	2.4	0.156	11.7	38	9.02	47.3	4.77	12	12.4	50	2.93	19.5	11.4	9.8	0.19	0.38	0.04	0.38	0.04
57	2	1	28				71.4	44	21.6	2.04	3.29	10	44.6	3.49	41.8	0.09	99.9	13.7	7.69	60.1	0.7	31.5	38.5	20.1	9.88	18.4	0.71	0.052	11.1	42.2	7.65	58.6	1.58	5.07	10.4	66.8	20.6	4.55	3.22	1.09	2	6.37	0.2	0.78	0
58	2	1	26				49.2	23.8	21	1.13	2.52	5.15	36.2	2.88	55.8	18.8	81.2	11.1	7.66	67.1	0.38	24.9	35.1	15.6	27.6	19.6	1.74	0.157	9.97	44.8	7.02	51.9	3.37	13.1	6.23	11	6.81	14.9	35.1	19	0.25	0.46	0.02	0.02	0.04
59	2	1	26				65.7	41.4	21.2	1.95	2.33	6.45	39.2	4.36	50	1.46	98.5	19.2	8.24	71.5	0.36	19.9	27.5	20.2	13.9	19.2	1.21	0.063	12.4	41.8	6.98	47.7	3.26	4.17	9.85	65.5	28.3	1.98	1.74	1.14	0.95	2.82	0.16	0.95	0
60	2	2	29				75	45.9	27.2	1.69	2.32	32.2	37.2	3.38	27.2	5.87	94.1	19.9	23.2	59.6	0.38	16.8	35.5	16.7	8.68	14.5	1.07	0.054	12.1	38.8	2.3	42.3	4.77	12.1	7.05	51.3	14.9	2.99	15.4	9.31	0.5	1.21	0.05	0.23	0.03
61	2	1	27				72.1	41.5	22.6	1.84	1.7	4.09	53.3	1.75	40.9	0.52	99.5	13.7	3.71	64.8	0.29	31.2	39.2	14.4	9.52	15.4	0.57	0.042	8.92	44	5.28	58.5	1.38	5.86	10.8	48.6	3.85	10.4	8.05	6.1	0.25	0.23	0.03	0.05	0
62	2	1	30				72.5	40.2	22	1.83	1.82	5.97	43	1.43	49.6	8.48	91.5	11.6	3.99	67.2	0.27	28.6	49.8	19.3	16.6	8.2	0.84	0.072	19.2	22.8	5.67	45.5	1.31	4.12	19.8	40.6	5.67	28.1	10.3	6.49	0.02	0.24	0.02	0.06	0.02
63	2	1	41				70.9	62.9	37.8	1.66	6.43	14.5	12.9	10.1	62.5	28.2	71.8	3.41	13.9	46.4	1.21	38.4	66.8	13.5	25.3	8.58	2.83	0.83	13.6	33.8	7.14	31.4	2.92	3.98	4.21	38.8	6.52	4.41	15.6	18.6	0.33	0.56	0.05	0.14	0
64	2	2	27				66.5	43.2	30.8	1.4	1.32	17.9	19.7	9.45	53	0	100	2.79	24.9	42.1	0.53	32.5	0.4	30.6	14.4	18.9	1.08	0.387	7.82	46.9	2.84	52.2	3.52	5.85	9.05	68.6	29	0.37	0.05	0.44	3.87	3.62	1.67	0.13	0
65	2	2	32				63.5	66.7	26.7	2.5	0.67	18.3	15.6	12.7	53.3	0.08	99.9	3.54	11.2	46.6	0.93	41.2	1.42	42.2	22.4	14.8	0.71	0.201	13	36.9	3.05	56	3.19	8.9	9.53	34.7	5.72	38.7	7.39	5.57	0.49	0.95	0.11	0.45	2.19
66	2	2	34				75.5	59	34.9	1.69	1.56	19	30.2	5.49	45.2	0.02	100	1.91	16.3	46.8	0.53	36.4	0.94	23.5	23.6	8.51	1.26	0.66	18.3	24.2	4.77	53.3	2.52	13.7	14.7	61.1	7.65	18.4	5.29	3.09	0.42	0.8	0.28	1.06	0.73
67	2	2	30				77.1	53.1	41.9	1.27	1.17	15	29.6	5.87	49.5	0	100	3.71	25.4	35	0.88	38.6	0.49	23.2	23.7	13.3	1.05	0.283	19.4	30.1	5	53.8	4.64	12.6	12.9	31.6	2.84	26.8	8.32	4.66	0.13	0.38	0.86	0.99	2.73
68	2	2	36				78	58.3	36.7	1.59	1.06	33.8	19	9.01	38.1	0	100	3.16	29.7	45.6	0.78	23.9	0.52	15	12.8	14.5	1.89	0.598	11.6	41.6	8.72	43.2	5.08	13	8.6	66.6	2.45	6.33	13.2	5.23	0.02	0.33	0.05	1.07	1.61
69	2	2	32				58.6	56.2	37.9	1.48	2.84	22.4	14.6	9.46	53.5	0.02	100	3.52	35.4	43	0.76	20.8	1.15	17.8	24.7	15	3.29	0.935	12	37.6	6.87	45.5	4.62	12.8	12.4	78.9	4.98	1.39	6.57	4.07	0.08	0.42	0.36	4.44	0.67
70	2	2	28				82.1	57.5	32.6	1.76	0.55	24.5	17.1	12.9	45.6	0	100	3.11	42.5	44	1.28	12.3	0.75	22.3	16.6	13.8	1.3	0.418	15.1	34.8	5.05	47	3.84	4.24	10.7	91.6	1.11	1.11	1.99	1.78	0.03	0.13	0.03	5.65	0.29
71	2	2	32				73.2	66.3	30.3	2.19	1.06	32.4	13.8	13.1	40.7	0.01	100	3.75	36.9	41.7	0.79	20.6	0.71	16.4	12.7	11.4	0.94	0.251	14.3	31.2	5.95	53.9	2.59	5.82	8.72	53.4	9.98	4.58	11.2	8.97	1.26	1.24	0.19	0.58	2.01
72	2	2	35				82.3	66.1	28.3	2.34	0.57	17.7	12.4	10.4	59.6	0	100	2.31	24.9	56.6	0.34	18.3	1.07	21.8	18.8	18	1.8	0.779	11.9	35.4	4.91	46.3	2.55	6.78	8.99	70	3.69	3.69	9.94	7.8	0	0.16	0.09	0.68	0.27
73	2	2	31				74.6	65.6	26.7	2.46	1.86	25.8	23.8	4.6	45.8	0	100	2.82	35.7	34.5	0.61	29.2	1.85	17.2	21.3	7.38	1.83	0.649	18.4	26.5	7.33	66.1	0.6	0.93	5.32	69.8	4.8	4.69	9.28	6.44	0.11	0.53	0.14	3.43	0.28
74	2	2	32				78.7	45	48.6	0.93	0.68	32.4	8.52	10.1	49	6.67	93.3	1.21	10.9	50.3	0.28	38.5	62.7	15.9	17.1	9.95	1.36	1.124	14.2	29.9	5.13	28	1.7	1.79	10.3	65.1	11.8	8.75	2.94	2.37	1.61	3.05	1.11	0.24	0.03
75	2	1	25				47	61.1	34.3	1.78	1.22	20.8	14.2	11.3	53.7	7.81	92.2	1.33	37.6	26.8	0.95	34.6	22.8	21.6	24.7	13.6	2.77	2.083	19.9	28	4.61	54.6	1.85	5.18	9.35	32	2.61	41.4	7.49	3.65	0.12	0.51	0.05	0.26	0.03
76	2	1	28				62.4	61	30.4	2.01	0.82	25.7	15.6	11.7	47	3.95	96	1.23	28.7	50.3	0.16	20.8	17.5	23.3	24.5	13.2	2.33	1.894	24	19.9	9.35	47.8	0.76	7.26	20.6	43.5	10.3	18.8	17.2	4.67	0.44	1.18	0.06	0.2	0
77	2	2	37				74.9	69.5	27.2	2.56	0.51	33.8	8.79	12.1	45.3	4.1	95.9	2.89	44.6	27.1	1.18	27	15.6	18.7	13.9	8.8	1.32	0.457	16.3	31.6	8.93	59.9	2.09	1.44	18.5	22	3.78	49.1	7.62	5.11	0.45	0.18	0.03	0.03	0.12
78	2	1	28				58.3	71	23.9	2.97	1.06	14.5	34.1	5.84	45.6	1.76	98.2	4.04	34.8	30.9	0.58	33.7	11.2	20.6	10.4	10.4	2.48	0.614	11.3	31.5	4.18	37	0.95	0.74	17.1	60.3	16.8	3.45	3.03	5.94	3.24	3.32	0.25	0.67	0.01
79	2	1	38				63.3	33.2	33.8	0.98	0.75	19.6	8.72	13.2	58.5	2.67	97.3	3.38	11.1	31.5	1.37	56	30.3	20.1	12.6	13.3	0.85	0.251	13.9	35.7	3.01	54.6	3.6	9.37	7.26	45.3	12.5	3.72	7.01	13.7	1.85	1.04	0.4	0.4	0
80	2	2	35				80	73.2	20	3.66	0.97	20.4	24.8	7.68	47.2	5.83	94.2	2.83	24.2	48.3	0.91	26.6	15.4	18	21.2	6.51	1.37	0.484	21.8	21.2	8.66	50.1	1.25	3.65	10.6	74.6	22.3	0.27	0.1	0.6	4.74	2.02	0.21	0.64	0
81	2	2	22				73.7	60.4	30.2	2	0.85	34.4	14.3	10	41.3	1.64	98.4	1.55	37	32.2	1.91	28.9	9.28	15.8	18.1	7.24	1.99	1.284	20.5	25.9	6.74	42.9	1.58	1.34	16.1	34.1	4.21	25	6.05	9.42	0.49	0.45	0.07	0.2	0.03
82	2	1	23				49.8	67.2	17.8	3.78	0.85	13.9	31.3	8.28	46.5	0.98	99	6.11	20.8	55.3	0.42	23.5	33.7	20.3	20.8	10.1	2.37	0.388	14	39.2	5.45	84.8	0.51	2.2	9.91	29.3	4.8	30.8	18.9	2.48	0	1.03	0.56	0.17	0.29
83	2	1	37				71.6	58.7	35.2	1.67	1.12	14.6	25	5.67	54.7	3.15	96.8	2.92	11.2	62.7	0.39	25.7	62.3	19.4	19.2	13.6	0.89	0.305	13.5	36.1	4.02	67.3	1.23	0.38	6.35	46.5	15.8	4.89	3.26	9.88	1.97	1.66	0.25	0.06	0
84	2	1	25				75.7	46.7	38	1.23	1.06	23.2	21	5.05	50.8	3.46	96.5	3.11	14.2	50.7	0.37	34.7	42.9	13.9	22.6	10.3	0.34	0.109	14.4	29.2	1.9	68.3	1.36	4.24	15.8	74.3	12.6	1.16	4.03	2.28	1.79	2.5	0.06	2.6	0
85	2	2	26				64.7	65.6	28.1	2.33	0.49	45.3	11.6	13.7	29.4	1.52	98.5	4.1	63	21.3	1.03	14.7	11	20.3	6.59	8.46	0.11	0.027	11.3	36.9	1.35	85.9	1.28	0.27	33.4	91.7	2.36	0.36	0.1	1.15	0.98	0.09	0.01	0.26	0
86	2	2	31				69.4	61	31.8	1.92	0.75	25.5	25.2	8.19	41.1	1.14	98.9	3.04	40.2	45.2	0.41	14.1	6.66	23.5	14	11.2	0.13	0.043	12.7	31.6	1.3	73.9	2.74	1.77	16.4	82.5	5.92	0.84	0.26	3.05	0.84	0.09	0.04	0.07	0
87	2	1	25				79.5	51.1	34.4	1.49	0.55	33.2	28.4	5.47	32.9	3.6	96.4	4.29	22.6	65.6	0.23	11.5	11.7	16.2	10.9	8.29	0.32	0.075	19	23.5	4.73	67.5	1.06	3.08	14	79.4	5.11	0.76	1.74	7.57	0.72	0.19	0.04	0.66	0
88	2	1	28				69.9	58.2	27.3	2.13	0.41	35.3	24	10.3	30.5	3.2	96.8	3.17	29.3	58	0.8	11.8	18.3	19.6	20.3	7.42	0.33	0.104	14.6	25	5.75	82.7	0.73	2.07	12.4	76.2	6.67	1.07	0.67	5.59	1.52	0.25	0.02	0.28	0
89	2	1	26				75.1	63.5	30.8	2.06	1.05	41.6	25.2	8.09	25.1	0.78	99.2	4.93	27.4	49.2	0.28	23.2	11.5	18.4	8.06	8.62	0.31	0.063	18.5	23.4	2.98	73.3	1.63	1.31	4.46	58.7	12	4.21	5.46	7.21	1.29	1.29	0.23	1.99	0.09
90	2	1	29				54.6	52.2	36.7	1.42	1.57	7.66	42.9	3.87	45.6	2.08	97.9	3	11	68.2	0.17	20.7	9.36	22.4	13.5	14	0.85	0.283	11.7	38.3	2.53	68.5	3.77	12	6.47	74.7	5.89	2.04	1.24	4.17	1.59	0.64	0	0.86	0.06
91	2	2	30				73.6	76.8	22.7	3.38	3.48	28.1	15.5	8.87	47.5	1.53	98.5	4.49	25.1	25.1	0.72	49.1	6.96	15.5	22.9	5.24	0.52	0.116	21.3	21.7	3.66	65.7	0.53	1.23	7.82	53.4	11.4	4.7	7.19	7.11	1.1	2.23	0.16	0.1	0.03
92	2	1	26				61	64.2	26.7	2.4	0.53	38.5	25	7.96	28.5	1.16	98.8	5.65	35.6	41.4	0.25	22.8	30.1	13.4	7.8	8.5	0.32	0.057	15.1	26.6	3.91	64.4	1.04	1.02	5.63	47.5	8.22	12	8.63	7.67	0.33	0.44	0.26	0.29	0.07
93	2	1	29				75.3	44.5	20.2	2.2	0.77	31.8	15.6	12.5	40	0.44	99.6	3.29	13.6	63.8	0.52	22.1	26.7	19.5	9.96	12.4	0.34	0.103	13.9	34.2	2.56	59	6.71	5.07	9.43	65.3	6.64	9.17	6.45	3.49	0.72	1.49	0.11	0.55	0.13
94	2	1	28				76.4	33.1	45.5	0.73	1.32	25.8	15	15.1	44.2	5.41	94.6	2.03	25.5	45.8	0.56	28.2	7.37	17.9	19.7	15.3	0.67	0.33	10.8	43.9	3.12	58.9	6.05	10.3	5.3	47.4	14.7	11.2	10.5	4.23	0.52	2.21	0.28	0.08	0
95	2	1	30				63.6	52.8	42.8	1.23	1.21	44.2	15.9	7.38	32.5	1.19	98.8	3.95	61.4	24.1	0.55	13.9	4.93	15	13.4	15.8	0.55	0.139	12.4	39.5	6.06	66.1	3.05	2.03	10.9	54.5	12.7	2.96	10.6	9.28	0.24	0.98	0.07	0.09	0
96	2	1	42				75.8	38.9	48	0.81	4.19	6.17	13.4	9.07	71.4	22.5	77.5	1.05	5.49	62.2	0.97	31.3	5.23	13.2	54.8	10.8	1.59	1.514	12	47.4	5.46	58.9	0.95	1.05	6.62	69.3	8.7	0.72	2.76	9.26	1.38	0.82	0.16	0.35	0
97	2	1	44				58.8	61.4	23.4	2.62	3.43	6.51	45.5	3.59	44.4	21.3	78.7	3.13	7.22	76.2	0.48	16.1	36.2	12.2	26.9	8.25	2.13	0.681	11.3	36.9	9.02	51.3	1.23	0.64	6.16	72.7	3.53	5.43	2.58	5.7	0.81	0.14	0.07	0.51	0.03
[truncated: 42 more columns]
